# Supplementary material for: Nociplastic Pain in Endometriosis: A Scoping Review
Source: J Clin Med. 2024 Dec 10;13(24):7521. doi: 10.3390/jcm13247521 (PMC11727753; doi:10.3390/jcm13247521)
Supplement: Supplementary file 1 [file jcm-13-07521-s001.zip]

Archive with 1 entries (1 files):
- jcm-3300762-supplementary.pdf
